# Supplementary material for: Cost-effectiveness of stress CTP versus CTA in detecting obstructive CAD or in-stent restenosis in stented patients
Source: Eur Radiol. 2020 Sep 3;31(3):1443–50. doi: 10.1007/s00330-020-07202-z (PMC7880924; doi:10.1007/s00330-020-07202-z)
Supplement: Supplementary file 2 — Supplement 3: Results of base-case scenario. (XLSX 9 kb) [file 330_2020_7202_MOESM2_ESM.xlsx]

## Sheet: Cost-Effectiveness Analysis At
-4169	Cost-Effectiveness Analysis	Series range	Effectiveness	Cost
EV	avgCE	Strategy Name	cost	eff	incrCost	incrEff	marginalSpecial	marginalValue	incrCE	name	origOrder	rank	subset
6876.61	6876.61	CTA	47013.9	6.83678	255.037	-0.0948356	(Dominated)	-2689.25	-2689.25	CTA	0	2	all
6876.61	6876.61	CTA	47013.9	6.83678	255.037	-0.0948356	(Dominated)	-2689.25	-2689.25	CTA	0	2	abs. dominated
6930.65	6930.65	CTA CTP combined	47455.6	6.84722	696.792	-0.084402	(Dominated)	-8255.64	-8255.64	CTA CTP combined	2	3	all
6930.65	6930.65	CTA CTP combined	47455.6	6.84722	696.792	-0.084402	(Dominated)	-8255.64	-8255.64	CTA CTP combined	2	3	abs. dominated
6745.73	6745.73	CTP	46758.8	6.93162	0	0		0	0	CTP	1	1	all
6745.73	6745.73	CTP	46758.8	6.93162	0	0		0	0	CTP	1	1	undominated
6876.61	6876.61	dominated	47013.9	6.83678	255.037	-0.0948356	(Dominated)	-2689.25	-2689.25	dominated	0	2	all
6930.65	6930.65	dominated	47455.6	6.84722	696.792	-0.084402	(Dominated)	-8255.64	-8255.64	dominated	2	3	all
6745.73	6745.73	undominated	46758.8	6.93162	0	0		0	0	undominated	1	1	all
