# Supplementary material for: Cost-effectiveness of stress CTP versus CTA in detecting obstructive CAD or in-stent restenosis in stented patients
Source: Eur Radiol. 2020 Sep 3;31(3):1443–50. doi: 10.1007/s00330-020-07202-z (PMC7880924; doi:10.1007/s00330-020-07202-z)
Supplement: Supplementary file 3 — Supplement 4: Results of deterministic sensitivity analysis. (XLSX 9 kb) [file 330_2020_7202_MOESM3_ESM.xlsx]

## Sheet: Tornado (INMB)
Variable Name	Variable Description	Variable Low	Variable Base	Variable High	Impact	Low	High	Spread	Spread²	Risk %	Cum Risk %
p_stenosis	Probability of symptomatic stenosis	0.4	0.6267	0.8	Decrease	5045.93	15877.2	10831.3	1.17317e+08	0.899064	0.899064
spec_CTA	Specificity of CTA	0.34	0.386	0.44	Decrease	8371.75	10902.9	2531.18	6.40689e+06	0.0490994	0.948163
spec_CTP	Specificity of CTP	0.74	0.789	0.84	Increase	8500.62	11027.1	2526.47	6.38304e+06	0.0489166	0.99708
sens_CTP	Sensitivity of CTP	0.86	0.914	0.96	Increase	9469.63	9952.45	482.82	233116	0.00178649	0.998866
sens_CTA	Sensitivity of CTA	0.95	1	1	Decrease	9738.59	9949.04	210.446	44287.3	0.000339397	0.999205
C_CTA	Cost of CTA	298	397.87	498	Increase	9638.72	9838.72	200	40000	0.000306541	0.999512
C_CTP	Cost of CTP	370	470.31	570	Decrease	9638.9	9838.9	200	40000	0.000306541	0.999819
C_ICA_FFR	Cost of ICA + FFR	2306.8	2806.8	3306.8	Increase	9663.37	9813.81	150.44	22632.2	0.000173442	0.999992
C_PTCA	Cost of PTCA	3678	4678	5678	Decrease	9722.42	9754.76	32.3377	1045.73	8.01397e-06	1
